# Supplementary material for: Geospatial distribution of relative cesarean section rates within the USA
Source: BMC Res Notes. 2022 Jul 15;15:247. doi: 10.1186/s13104-022-06141-w (PMC9284873; doi:10.1186/s13104-022-06141-w)
Supplement: Supplementary file 2 — Additional file 2: Table S1. Summary demographics of all counties in each C-section group identified by geospatial analysis along with the p-values of the ANOVA test and the t-test comparing high-high to low-low. [file 13104_2022_6141_MOESM2_ESM.xlsx]

## Sheet: csecry
										p val for ANOVA	p val for t test between HH and LL
		# counties =	790	# counties =	777	# counties =	193	# counties =	178
	Variables per county	High-High	High-High	Low-Low	Low-Low	Low-High	Low-High	High-Low	High-Low
		Mean	St. Dev	Mean	St. Dev	Mean	St. Dev	Mean	St. Dev
	Population	953895	1.4414e+06	567577	745558	861649	1.2295e+06	129611	149823	0.000164408	0.247401
	Percent Male	48.91	1.64	49.64	1.28	48.66	2.33	49.87	2	4.54e-14	2.28e-15
	Median age	38.68	4.87	38.07	5.34	37.98	5.55	40.74	5.03	4.44e-05	0.00256238
	% Multiracial	2.51	1.23	3.88	2.33	2.81	1.17	2.34	0.95	5.01e-20	7.04e-21
	% White	68.28	18.38	76.99	19.03	66.8	26.86	88.1	9.69	1.92e-67	1.44e-57
	Percent Black	19.62	14.84	7.07	9.32	20.46	18.92	5.83	7.76	2.37e-81	4.69e-79
	% American Indian	0.39	0.7	1.24	4.94	0.34	0.27	0.73	4.8	3.54e-32	4.9e-31
	% Asian	4.56	6.63	6.6	10.08	5.13	5.96	1.74	2.23	0.000111076	2.16e-05
	% Asian Indian	1.44	2.56	1.34	2.29	1.01	1.31	0.4	0.63	0.278993	0.68168
	% Hispanic	21.74	24.49	13.13	11.75	12.83	9.89	5.38	5.49	0.000368275	0.000182317
	% Unemployment	3.57	0.88	2.99	0.89	3.52	1.1	2.98	1.03	3.02e-32	1.33e-30
	% Employed	57.58	9.55	62.05	7.02	56.64	7.38	58.82	6.75	1.4e-87	7.07e-80
	% Armed Forces	0.31	0.88	0.33	1.17	0.55	2.19	0.09	0.12	0.0620364	0.306824
	% Households with Child < 6: Dual-Income	66.18	6.7	66.84	7.79	64.87	7.1	71.07	7.89	4.35e-16	0.000154267
	% Households with Child 6-17: Dual-Income	70.81	5.71	72.9	6.1	69.56	5.39	75.43	6.21	3.83e-27	1.08e-19
	% Commute: Driving Alone	75.79	17.57	76.65	8.12	64.96	28.28	81.46	5.2	4.79e-76	2.82e-76
	% Commute: Carpool	0.87	1.79	0.79	1.37	0.93	1.76	1.29	1.17	2.59e-13	3.08e-12
	% Commute: Public Transportation	6.64	15.44	3.5	5.75	16.39	27.14	0.81	1.11	2.99e-11	9.84e-12
	% Commute: Foot	2.4	3.07	2.85	2.15	3.94	3.51	2.73	2.34	4.55e-46	4.78e-46
	% Work at Home	4.56	2.06	5.84	2.24	4.53	1.65	4.65	2.01	8.15e-75	1e-78
	Mean Travel Time to Work	28.27	6.32	25.05	5.46	31.39	9.97	23.61	4.64	4.01e-36	2.66e-30
	% Work: Management, Business, Science, and Arts	36.61	9.94	39.79	10.09	37.26	9.45	33.7	6.57	1.47e-28	1.81e-27
	% Work: Service	18.55	3.82	16.98	2.48	19.38	3.06	17.68	2.85	0.000292844	2.66e-05
	% Work: Sales and Office	22.32	2.67	20.94	2.43	21.5	2.69	20.65	2.16	1.65e-11	4.03e-11
	% Work: Natural Resources, Construction, and Maintenance	9.44	4.45	8.79	5.07	8.66	5.21	9.94	3.69	0.620273	0.934248
	% Work: Production, Transportation, and Material Moving	13.08	6.75	13.5	5.63	13.21	7.5	18.03	5.81	6.71e-12	1.38e-10
	% Work: Government	13.78	5.5	13.94	4.9	15.68	3.97	14.24	6.42	2.01e-16	1.73e-16
	Median Household Income	61162.2	22983.8	70436.9	23321.7	61485.1	24774.6	58315.8	13945.2	1.92e-70	5.15e-64
	% With Retirement Income	18.84	5.89	19.88	4.27	20.1	5.65	22.49	4.35	0.0715354	0.685155
	% With SNAP Benefits in Past Year	13.83	6.8	9.98	4.57	14.97	7.15	11.36	4.54	7.01e-78	2.51e-72
	% With Health Insurance	88.48	5.06	93.18	3.17	91.63	3.79	92.93	3.98	6.48e-42	1.4e-36
	% With Public Health Insurance	35.75	10.73	33.54	8.86	39.07	8.19	36.27	8	1.84e-30	2.13e-28
	% Families in Poverty	11.64	5.76	7.82	3.45	11.99	5.03	8.69	3.3	1.28e-107	7.24e-95
	% Families in Poverty: Single Mother	27.97	12.11	23.66	8.3	26.72	12.26	27.31	8.32	2.96e-49	1.49e-46
	% Poverty	15.37	6.82	11.76	4.35	16.24	6.21	12.87	4.64	6.64e-94	5.97e-84
	% Households: Married	47.13	7.75	49.82	7.56	46.23	11.12	49.76	5.5	5.97e-28	1.8e-28
	% Households: Cohabiting	5.68	1.29	6.77	1.44	5.57	1.37	6.88	1.47	2.16e-34	1.25e-29
	% Households: Single Parent	6.25	2.14	4.62	1.59	5.88	2.27	4.6	1.46	4.59e-79	3.13e-75
	% Households: Contain Children	31.78	5.92	31.06	5.68	30.8	4.56	28.99	3.99	2.29e-12	6.94e-10
	Average Family Size	3.31	0.29	3.15	0.26	3.27	0.27	2.99	0.16	3.31e-26	3.9e-18
	% Births: Unmarried	37.36	13.59	29.12	11.9	32.61	13.68	35.44	14.26	8.21e-32	3.33e-33
	% 25+ Year Old: Beyond Bachelor's Degree	11.73	7.31	13.04	7.41	12.05	7.17	9.3	5.34	3.93e-12	5.34e-12
	% 25+ Year Old: GED or Beyond	86.13	6.28	90.54	3.96	86.76	4.98	89.71	4.51	4.22e-121	7.47e-109
	% 25+ Year Old: Bachelor's Degree or Beyond	30.35	16.15	34.73	15.8	30.14	14.86	25.05	10.55	7.68e-36	4.1e-33
	% Veterans	6.86	3.36	7.57	2.97	6.85	4.41	8.6	1.65	6.74e-17	5.98e-17
	% Disabled	13.25	6.09	12.13	3.74	13.88	6.09	14.5	3.18	1.48e-63	2e-56
	% Households: Same Residence for 1 Year	86.36	4.05	84.54	4.09	87.08	5.32	85.67	4.25	0.000156856	1.47e-05
	% Households: English Speaking	74.66	26.67	82.67	15.11	79.92	18.74	92.8	6.13	3.37e-10	4.29e-09
	% Households: Spanish Speaking	17.46	20.94	8.61	7.86	9.3	7.04	3.73	4.34	0.589315	0.704968
	% Households: Spanish Speaking: Nonfluent English	7.28	9.21	3.21	3.15	3.69	2.98	1.35	1.71	0.186656	0.560372
	% Households: Personal Computer	89.18	8.58	91.65	6.05	88.26	7.14	88.35	5.33	5.99e-55	4.56e-51
	% Households: Internet Access	80.42	12.29	84.66	8.98	79.93	9.98	80.28	7.49	7.39e-58	2.32e-53
	Population Density	3771.54	11830.4	1031.64	2339.64	8461.68	15631.9	213.81	244.57	2.34e-12	7.03e-11
	2013_Rural_urban_cont_code	2.07	3.41	2.24	3.29	2.17	3.51	3.61	3.14	0.00109743	0.710957
	Contains Reserve	0.18	0.4	0.27	0.45	0.03	0.17	0.08	0.27	7.33e-22	4.58e-17
	Percent Preterm	11.01	2	9.16	1.2	10.03	1.87	9.89	1.42	1.63e-150	2.74e-141
	Percent Low Birthweight	9.17	1.79	7.55	1.41	8.49	1.81	7.83	1.39	1.02e-124	1.25e-116
	Percent Cesarean Section	37.05	3.92	27.18	2.71	28.28	2.89	34.14	2.38	0	0
	Birth Rate per 1000 women	63.23	10.13	64.4	11.92	71.06	15.97	61.51	11.74	0.301363	0.148205
	% NOT C Section	62.95	3.92	72.82	2.71	71.72	2.89	65.86	2.38	0	0
	Obstetricians	210.81	317.08	130.74	177.14	189.29	264.29	27.63	33.73	0.0505168	0.298499
	Obstetricians per 10k People	2.28	1.55	2.2	1.5	2.26	2.4	2.06	1.87	0.154776	0.184025
	rural	0.02	0.22	0.01	0.23	0.02	0.26	0.04	0.27	0.444073	0.326577
	urban not metro	0.12	0.45	0.15	0.45	0.13	0.43	0.41	0.52	0.000884219	0.66445
	metro	0.86	0.6	0.83	0.6	0.85	0.59	0.56	0.62	2.91e-05	0.708743
